# Supplementary material for: Intermanual transfer of visuomotor adaptation is related to awareness
Source: PLoS One. 2019 Sep 6;14(9):e0220748. doi: 10.1371/journal.pone.0220748 (PMC6730885; doi:10.1371/journal.pone.0220748)
Supplement: S2 Dataset — (CSV) [file pone.0220748.s004.csv]

Order of exclusion and inclusion of awareness test
	exclusion first: 1
Group	inclusion first: 0
G30	0
G30	0
G30	0
G30	1
G30	1
G30	1
G30	1
G30	0
G30	0
G30	1
G30	1
G30	0
S30	1
S30	1
S30	1
S30	1
S30	1
S30	1
S30	0
S30	0
S30	0
S30	0
S30	0
S30	0
G75	1
G75	1
G75	0
G75	0
G75	1
G75	0
G75	0
G75	1
G75	1
G75	1
G75	0
G75	0
S75	0
S75	1
S75	1
S75	0
S75	0
S75	1
S75	0
S75	1
S75	1
S75	0
S75	1
S75	0
